# Supplementary material for: Lineage-specific duplications of NBS-LRR genes occurring before the divergence of six Fragaria species
Source: BMC Genomics. 2018 Feb 8;19:128. doi: 10.1186/s12864-018-4521-4 (PMC5806312; doi:10.1186/s12864-018-4521-4)
Supplement: Supplementary file 1 — Number of NBS-LRR genes in each family among six Fragaria species. (XLSX 16 kb) [file 12864_2018_4521_MOESM1_ESM.xlsx]

## Sheet: TNL
Table S1. Number of NBS-LRR genes in each family among six Fragaria species(A.TNL gene family)
Family	F. x ananassa	F. iinumae	F. nipponica	F. nubicola	F. orientalis	F. vesca
family0	25	3	2	4	1	10
family1	3	0	0	2	0	1
family2	1	1	0	0	0	0
family3	3	1	0	1	0	1
family4	2	1	1	0	0	0
family5	4	2	3	1	0	0
family6	2	0	1	1	1	0
family7	3	1	1	0	0	1
family8	2	0	0	0	0	0
family9	5	3	1	1	0	1
family10	1	1	0	0	0	0
family11	2	2	0	1	1	0
family12	1	1	0	0	0	0
family13	2	0	1	0	0	0
family14	1	1	0	0	1	0
family15	1	0	1	1	0	0
family16	1	0	0	0	1	0
family17	1	0	2	0	1	0
family18	1	0	0	1	0	0
family19	1	0	3	1	1	0
family20	1	0	2	1	2	2
family21	1	0	0	1	0	0
family22	1	2	0	2	0	0
family23	3	0	0	1	0	0
family24	2	0	1	2	0	0
family25	1	0	0	2	0	0
family26	0	1	0	1	0	0
family27	0	1	0	2	0	0
family28	0	1	1	0	0	0
family29	0	1	0	0	1	0
family30	0	1	0	0	0	1
family31	0	1	1	0	0	0
family32	0	1	1	1	0	0
family33	0	1	1	0	0	0
family34	0	0	2	0	1	0
family35	0	0	1	1	0	0
family36	0	0	1	1	0	1
family37	0	0	1	1	0	0

## Sheet: non-TNL
Table S1. Number of NBS-LRR genes in each family among six Fragaria species(B.non-TNL gene family)
Family	F. x ananassa	F. iinumae	F. nipponica	F. nubicola	F. orientalis	F. vesca
family0	1	1	1	1	0	0
family1	3	0	2	0	1	0
family2	5	1	2	4	3	4
family3	1	1	1	0	0	0
family4	3	0	0	1	1	0
family5	1	0	0	0	0	1
family6	1	2	0	1	0	0
family7	9	5	13	8	6	1
family8	4	0	0	0	0	5
family9	3	1	0	2	0	0
family10	8	4	1	4	1	0
family11	2	0	0	0	1	0
family12	1	1	0	0	0	0
family13	6	0	1	0	1	5
family14	1	0	1	0	0	0
family15	2	0	1	2	1	1
family16	1	0	0	0	1	0
family17	1	0	0	0	1	0
family18	5	1	0	2	0	2
family19	2	0	2	2	0	0
family20	2	0	0	2	0	0
family21	1	1	0	1	0	1
family22	8	0	2	4	2	6
family23	3	3	4	1	1	0
family24	9	4	3	4	6	0
family25	5	1	2	4	3	5
family26	3	2	1	2	0	0
family27	1	1	2	2	0	0
family28	2	3	3	0	3	0
family29	1	0	0	1	0	0
family30	1	0	0	1	0	0
family31	1	0	0	0	1	0
family32	1	1	1	1	0	1
family33	1	1	1	0	0	1
family34	3	1	0	0	0	1
family35	1	0	1	0	0	0
family36	2	0	0	0	0	0
family37	1	0	0	0	0	1
family38	1	0	1	1	0	0
family39	2	1	1	1	0	0
family40	2	0	0	1	0	0
family41	1	0	1	0	0	0
family42	4	4	2	4	2	1
family43	5	3	3	3	4	4
family44	1	0	0	0	1	0
family45	1	0	0	0	0	1
family46	1	1	0	0	0	2
family47	4	1	0	0	0	3
family48	1	0	0	0	1	0
family49	1	0	0	1	0	0
family50	2	0	1	2	1	0
family51	1	1	1	1	0	1
family52	1	0	0	0	0	1
family53	1	0	0	0	1	0
family54	1	2	2	2	0	1
family55	2	0	1	0	0	0
family56	1	1	1	0	0	1
family57	1	0	0	0	2	0
family58	1	0	1	1	0	0
family59	2	1	1	1	1	0
family60	1	0	0	0	1	0
family61	1	1	0	0	0	0
family62	1	1	0	0	0	0
family63	1	0	0	1	0	0
family64	1	0	1	1	1	1
family65	2	0	3	1	0	2
family66	1	1	1	1	0	0
family67	1	0	1	1	2	0
family68	1	0	1	0	0	0
family69	1	0	1	1	0	0
family70	1	0	0	1	1	0
family71	1	1	0	0	0	0
family72	1	0	0	0	1	1
family73	1	1	0	0	0	0
family74	1	0	1	1	1	0
family75	1	0	1	0	0	1
family76	2	1	1	1	0	0
family77	1	0	1	0	0	1
family78	1	0	0	0	0	1
family79	1	2	1	2	0	2
family80	1	0	0	0	0	2
family81	1	0	0	2	0	0
family82	1	1	0	0	0	0
family83	1	0	0	1	0	0
family84	1	1	0	0	0	0
family85	1	0	1	5	2	0
family86	1	0	2	0	0	0
family87	1	0	0	1	0	1
family88	1	0	0	1	0	1
family89	0	1	0	1	0	1
family90	0	1	0	0	1	0
family91	0	3	0	2	3	0
family92	0	1	0	0	1	1
family93	0	1	0	0	0	1
family94	0	1	1	0	0	0
family95	0	1	1	0	0	0
family96	0	1	0	1	0	0
family97	0	1	1	1	0	0
family98	0	1	1	0	1	0
family99	0	2	0	1	1	0
family100	0	2	2	3	0	4
family101	0	1	1	0	0	2
family102	0	1	0	0	1	0
family103	0	1	1	0	0	0
family104	0	1	0	1	0	2
family105	0	2	1	0	0	0
family106	0	1	1	0	0	0
family107	0	1	1	1	0	1
family108	0	1	1	0	0	0
family109	0	1	1	0	0	1
family110	0	1	1	0	0	0
family111	0	1	1	0	1	0
family112	0	1	0	1	0	1
family113	0	1	2	0	0	0
family114	0	0	2	0	0	0
family115	0	0	2	0	0	0
family116	0	0	3	0	0	2
family117	0	0	1	2	1	1
family118	0	0	2	0	1	0
family119	0	0	1	0	1	0
family120	0	0	1	0	1	0
family121	0	0	1	1	0	0
family122	0	0	1	1	1	1
family123	0	0	1	1	0	0
family124	0	0	1	1	0	1
family125	0	0	1	2	0	0
family126	0	0	1	1	0	0
family127	0	0	1	0	0	1
family128	0	0	1	2	0	5
family129	0	0	1	0	1	0
family130	0	0	1	0	1	0
family131	0	0	0	1	1	0
family132	0	0	0	0	1	1
family133	0	0	0	0	1	1
family134	0	0	0	1	1	0
family135	0	0	0	1	1	0
family136	0	0	0	1	1	0
family137	0	0	0	2	0	0
family138	0	0	0	2	0	0
family139	0	0	0	2	0	0
family140	0	0	0	1	0	1
family141	0	0	0	1	0	1
family142	0	0	0	2	0	0
family143	0	0	0	1	0	1
family144	0	0	0	0	0	2
family145	0	0	0	0	0	2
