# Supplementary material for: Lineage-specific duplications of NBS-LRR genes occurring before the divergence of six Fragaria species
Source: BMC Genomics. 2018 Feb 8;19:128. doi: 10.1186/s12864-018-4521-4 (PMC5806312; doi:10.1186/s12864-018-4521-4)
Supplement: Supplementary file 2 — Identities of NBS-LRR genes in TNL and non-TNL gene families. (XLSX 66 kb) [file 12864_2018_4521_MOESM2_ESM.xlsx]

## Sheet: Sheet1
Table S2. Identities of NBS-LRR genes in TNL and non-TNL gene families.
TNL				Non-TNL
Gene1	Gene2	identity(%)		Gene1	Gene2	identity(%)
A0021081	mrna34034	88.3819		A206196001	N0266231	82.2828
A0064621	A2078231	93.3861		A206196001	U0056401	83.008
A0064621	mrna34976	90.3117		A206196001	N0558011	83.0422
A0064621	U0177321	90.5565		A207505701	O0834091	99.88
A0064621	A0340632	90.9673		A208405961	O0861821	84.9819
A0072961	I0591193	97.3859		A208405961	O1292681	86.2009
A0079641	mrna12913	91.7317		A208405961	A3650021	87.6127
A0079641	A3357161	90.0557		A208405961	A2932161	84.8605
A0079641	U0993451	85.7102		A208510241	N1011581	96.0703
A0079641	I0113591	84.3644		A208513221	U0240521	99.6266
A0079641	A2804282	85.1928		A208513221	N0592101	95.9993
A0119281	U0224351	92.395		A208557601	O0091661	99.6392
A0119281	A2228691	92.8591		A208557601	U0219161	99.5231
A0234262	N1054961	97.015		A0014021	I0684403	98.3476
A0234262	A2473772	83.2625		A0014021	U0775202	96.1076
A0240081	A3594411	90.5939		A0014021	N0191561	97.398
A0240081	U0405951	90.6406		A0028261	A0585281	91.8018
A0240081	mrna33936	92.0348		A0028261	N1017051	91.2674
A0240081	mrna34033	91.2567		A0029012	mrna34522	93.2262
A0240081	mrna35133	92.1378		A0029012	mrna34521	92.7666
A0240081	mrna35135	90.7785		A0029012	mrna34934	92.3462
A0240081	mrna35134	90.2583		A0029012	U0336391	92.2272
A0240081	mrna34870	86.9437		A0029012	U0021421	92.7606
A0247362	mrna34169	89.3105		A0029012	O0149531	92.4776
A0247362	A3157912	90.6254		A0029012	A0981421	93.9795
A0247362	A0352692	92.022		A0029012	N0837501	92.8432
A0247362	A0355964	86.2774		A0029012	A1846162	85.5833
A0247362	I0647611	89.4273		A0029012	N0700331	91.2713
A0281331	mrna34034	90.7274		A0029012	U0730601	86.6207
A0281331	A1415251	88.5476		A0029012	O0754741	85.5187
A0295982	A3711062	94.646		A0029012	A0458241	86.848
A0325933	U0990831	99.3675		A0029012	U0962561	86.6532
A0325933	N0958801	82.4479		A0034331	N0990971	99.77
A0340632	U0177321	91.7378		A0034331	I0097441	97.38
A0340632	mrna34976	89.9226		A0059541	A2015701	89.8208
A0340632	A2078231	92.5454		A0076791	mrna32301	92.0601
A0340632	U0014401	86.8732		A0080891	I0289091	92.9105
A0352261	A2160501	95.5903		A0080891	I0169591	88.5668
A0352261	mrna34870	83.1963		A0080891	U0032411	91.4182
A0352692	mrna34169	90.9676		A0096141	N0223511	92.8635
A0352692	I0647611	91.7423		A0096141	A2131751	91.5482
A0352692	A0355964	85.3138		A0096141	I0671451	86.5506
A0352692	A3157912	91.0307		A0096141	U0960151	86.7455
A0352692	mrna34992	83.6079		A0096141	A0119611	86.4399
A0352692	A0355962	84.8343		A0096141	I0600052	84.5009
A0352692	A1702681	84.9979		A0106831	mrna34124	94.2467
A0354732	A2688811	89.7974		A0106831	mrna34116	93.7066
A0354732	mrna34024	87.5623		A0106831	mrna34119	91.5411
A0355962	A1702681	96.71		A0106831	mrna34114	91.9354
A0355962	A0355964	84.0502		A0106831	mrna34123	91.7776
A0355962	mrna34034	84.9437		A0106831	A1441161	92.0882
A0355962	A3157912	84.3667		A0106831	A0602101	92.8536
A0355962	I0647611	85.438		A0115331	U0191071	95.3691
A0355962	mrna34169	84.7282		A0115331	U0557641	95.2376
A0355964	A3157912	87.924		A0119611	I0671451	96.99
A0355964	mrna34169	86.5579		A0119611	U0960151	96.55
A0355964	I0647611	85.0603		A0119611	N0143291	86.6971
A0355964	A1702681	84.6291		A0119611	A3290901	87.8814
A0355964	I0525922	86.195		A0119611	mrna24741	88.3502
A0367031	A3087742	93.8096		A0119611	O0995351	88.4942
A0403301	O0180051	99.6494		A0119611	I0600052	84.5492
A0403301	N0958801	99.1109		A0119611	A1753741	87.313
A0439723	I0218952	89.83		A0119611	N0233541	87.3224
A0439723	mrna34084	86.9462		A0136021	A1416361	93.0088
A0439723	A3053132	85.7603		A0136021	I0649151	94.77
A0439723	I0676741	86.9603		A0136021	A1984991	92.0154
A0439723	A3666553	85.8945		A0136021	U0180441	93.3813
A0439723	A1959001	89.835		A0136021	U0390031	92.7548
A0439723	A2391001	86.0933		A0136021	A1280932	93.4962
A0480312	O1776971	99.23		A0136021	A1926361	90.4768
A0480312	I0167411	97.1162		A0136021	O102371391	87.2677
A0480312	N1054301	96.6166		A0136021	I0545941	84.3793
A0480312	U0015781	96.2745		A0137511	O0455191	87.876
A0480312	A2992311	88.5903		A0137511	A0665901	93.0334
A0480312	A2731851	88.0712		A0169141	I0720481	96.4343
A0480312	N0961751	88.3121		A0176581	O0445451	90.6464
A0528631	mrna35133	91.9678		A0184401	N0469131	93.4951
A0528631	mrna33936	93.3921		A0195511	N0276021	83.7313
A0528631	mrna34034	91.2647		A0196031	O1721231	97.2257
A0528631	mrna34033	91.5221		A0199861	O1481501	99.75
A0528631	mrna35135	91.2553		A0200571	U0653052	95.0465
A0528631	U0405951	89.5523		A0200571	A1623861	82.2353
A0528631	mrna35134	90.1688		A0201453	N0118891	91.1586
A0528631	A3594411	89.9415		A0231651	A0919771	92.8209
A0528631	mrna34870	88.053		A0237383	I0700363	98.4433
A0528631	A2951351	89.5635		A0237383	U041249891	95.8614
A0626973	mrna34024	94.4928		A0237383	mrna08419	95.5235
A0626973	I0638011	90.5261		A0251181	O1617261	92.46
A0626973	N0971781	85.1145		A0251181	A3662811	83.727
A0626973	A2688811	85.9716		A0295641	mrna08706	90.8656
A0856571	I0346181	98.8691		A0351851	I0093302	92.2858
A0891301	A2992311	88.7164		A0351851	A0724021	92.6832
A0891301	mrna35133	90.8387		A0351851	A1339111	90.4078
A0891301	A2731851	87.1721		A0363422	O1014911	94.0262
A0891301	mrna33936	91.1929		A0363422	A0711801	94.8417
A0891301	mrna35135	92.4647		A0363422	I0198092	93.1448
A0891301	mrna34033	91.84		A0363422	A3830431	95.6332
A0891301	mrna34034	89.0042		A0363422	A2478731	85.074
A0891301	mrna35134	90.5953		A0363422	O1702721	84.0883
A0912382	I0381382	93.02		A0363422	N0802121	83.2051
A0912382	I0056191	89.6453		A0363422	O0282071	83.048
A0912382	O0884921	85.67		A0375421	O0445451	92.6796
A0912382	A3146591	92.1616		A0375421	A0630841	94.1251
A0912382	U041211411	88.3773		A0375421	A1113581	93.4342
A1036371	I0064941	96.6851		A0456964	A1000361	93.3523
A1071761	N0481221	93.9898		A0456964	mrna30386	94.3987
A1071761	A1766451	92.6165		A0456964	mrna30421	95.3444
A1072562	mrna34163	99.7		A0456964	U0838981	89.0163
A1072562	U0405951	89.5171		A0456964	mrna25859	88.394
A1072562	A3594411	89.9425		A0456964	mrna13099	89.1862
A1073642	I0486701	86.3451		A0458241	I0711791	98.35
A1073642	O0043711	86.8121		A0458241	U0962561	98.23
A1117461	N0968512	98.3936		A0458241	U0730601	89.2984
A1117461	U0951411	98.9437		A0458241	mrna34130	89.507
A1329011	O102399531	99.08		A0458241	A2866822	86.3559
A1415251	mrna34034	87.1737		A0458241	A1846162	87.0983
A1508341	O1116621	97.142		A0458241	O0754741	86.8792
A1508341	N0220761	95.5912		A0458241	U0021421	85.562
A1508341	N0723621	95.5729		A0458241	mrna34522	86.3599
A1579271	U0063761	92.6766		A0458241	mrna34934	85.8922
A1582651	N0044831	98.2235		A0458241	A0981421	86.4374
A1582651	N0831181	90.1389		A0458241	O0149531	86.77
A1582651	O1774061	89.8993		A0470733	I0128771	98.98
A1582651	N0170871	84.4557		A0470733	N0417801	88.5327
A1612651	N0652951	95.7033		A0470733	A2796181	86.1016
A1612651	U0978201	92.53		A0486791	U0879561	98.51
A1612651	N0834851	86.2637		A0486791	N0121961	98.3526
A1612651	mrna34331	85.5814		A0486791	N0235581	94.53
A1612651	O1371931	85.3292		A0486791	U0431291	93.9787
A1633371	U0624791	97.832		A0491351	A3170551	85.1285
A1702681	I0647611	84.587		A0491351	I0125541	85.0924
A1702681	mrna34034	84.7596		A0491351	N0612231	83.4224
A1702681	mrna34169	84.8822		A0491351	N0070271	85.6561
A1736251	I0727071	97.3716		A0491351	N0551201	83.9695
A1736251	U0957481	95.8427		A0491351	I0335802	84.0783
A1736251	I0486531	85.6861		A0491351	O1151681	83.6744
A1736251	U0793671	86.06		A0504051	N0110511	92.69
A1749561	A3368731	89.0778		A0504051	I0419641	84.2594
A1749561	mrna34992	86.744		A0515291	U0075511	99.0019
A1766451	N0481221	93.9194		A0520701	I0649151	94.4756
A1959001	I0218952	92.4754		A0520701	A1984991	92.0327
A1959001	mrna34084	88.2151		A0520701	A1926361	91.5287
A1959001	I0676741	87.6383		A0520701	I031467201	91.5796
A1959001	A3666553	86.7079		A0520701	I0657701	90.4593
A2078231	U0177321	92.167		A0520701	A1868951	90.0748
A2078231	mrna34976	90.4641		A0520701	U0061341	92.6023
A2078231	U0014401	87.556		A0545852	U0954362	96.5368
A2160501	U0972261	86.5806		A0553241	O102373251	98.7523
A2228691	U0224351	94.8419		A0554062	U0912511	96.6764
A2391001	A3053132	91.4782		A0554062	I0665211	96.7812
A2391001	mrna34084	87.7665		A0572061	N0287311	94.9889
A2391001	I0676741	87.4568		A0572061	U041094611	90.1966
A2391001	I0218952	87.4004		A0572061	N0161661	86.4978
A2391001	A3666553	86.7566		A0572061	U0649891	86.4737
A2473772	I0394341	94.9452		A0582042	I0438632	98.9546
A2473772	N1054961	83.2744		A0585281	N1017051	95.8901
A2599771	A3944521	89.1034		A0585281	A1220922	86.0748
A2655181	U0934871	86.8907		A0585281	N0628822	86.2865
A2655181	A3589162	86.8684		A0595873	mrna04436	96.4254
A2655181	N0820242	88.7711		A0595873	I0517001	91.158
A2655181	U0002801	89.2189		A0595873	A0760681	90.4345
A2688811	mrna34024	85.6946		A0601612	N0701951	96.5324
A2688811	I0638011	85.4323		A0602101	mrna34119	90.9986
A2688811	N0971781	84.8857		A0602101	mrna34124	92.7775
A2690171	U0466111	88.0658		A0602101	A1441161	93.479
A2731851	A2992311	93.726		A0602101	mrna34116	92.4875
A2731851	O1776971	88.2477		A0602101	mrna34123	91.7318
A2731851	N1054301	88.2488		A0602101	mrna34114	90.4677
A2731851	I0167411	88.1106		A0602101	A3269651	92.9765
A2731851	U0015781	88.1562		A0630841	O0445451	91.3149
A2745551	U0972261	95.9926		A0630841	mrna04409	93.3155
A2804282	U0993451	99.1178		A0630841	N0602451	92.6007
A2804282	I0113591	86.3062		A0630841	mrna04430	92.6201
A2804282	mrna12913	84.0232		A0630841	mrna04301	92.1684
A2951351	mrna34034	86.3479		A0630841	mrna04444	92.1036
A2951351	mrna34033	88.1451		A0630841	mrna03847	92.1765
A2951351	mrna34870	84.9436		A0630841	A1113581	92.2643
A2951351	mrna35134	87.9423		A0630841	A0688891	92.8376
A2951351	mrna35133	88.5217		A0630841	A0895901	92.4556
A2951351	U0405951	90.1296		A0632641	A1925121	92.1054
A2951351	mrna35135	87.9238		A0665901	O0455191	88.9697
A2951351	mrna33936	87.4367		A0688891	mrna04444	93.9791
A2992311	N1054301	88.886		A0688891	mrna03847	92.9333
A2992311	I0167411	88.6836		A0688891	mrna04301	93.3619
A2992311	O1776971	88.8724		A0688891	A0895901	95.6328
A2992311	U0015781	89.1184		A0688891	mrna04409	94.2502
A2992311	N0961751	88.991		A0688891	mrna04430	91.307
A3053132	I0676741	87.669		A0711801	I0198092	95.51
A3053132	mrna34084	88.439		A0711801	N0826542	96.7304
A3053132	I0218952	87.9515		A0711801	A1004161	92.2028
A3053132	A3666553	87.0328		A0711801	N0494911	84.5929
A3146591	O0884921	85.7365		A0711801	U0640711	84.2628
A3146591	U041211411	88.2379		A0711801	I0198091	84.2648
A3157912	mrna34169	92.1335		A0711801	O1702721	84.387
A3157912	I0647611	90.1465		A0711801	O1014911	93.871
A3157912	mrna34992	83.7503		A0711801	U0452663	83.8382
A3357161	mrna12913	90.9473		A0711801	U0678581	84.1066
A3357161	U0993451	83.2895		A0711801	O0282071	83.9721
A3357161	I0113591	83.7807		A0711801	A1869401	83.8076
A3368731	mrna34992	85.8435		A0711801	O1501201	83.4297
A3589162	U0934871	98.6016		A0711801	I0677832	83.6052
A3589162	N0820242	88.4483		A0711801	U0452662	84.3587
A3589162	U0002801	87.8706		A0724492	A2796181	93.82
A3594411	U0405951	98.68		A0726431	mrna24102	99.1335
A3594411	mrna35135	88.997		A0738701	N0826531	84.0962
A3594411	mrna34163	90.0085		A0760681	I0517001	98.78
A3594411	mrna34033	90.0952		A0760681	mrna04436	91.43
A3594411	mrna35134	88.1734		A0760681	A2898161	92.25
A3594411	mrna35133	89.3457		A0776642	N044719171	95.7174
A3594411	mrna34870	86.3581		A0789381	N0645121	88.1766
A3594411	mrna33936	88.1272		A0798071	U0920921	96.08
A3594411	U0224351	86.3616		A0805991	N0966361	89.5035
A3666553	mrna34084	91.6983		A0827031	mrna34085	88.2177
A3666553	I0676741	87.4959		A0827031	U0724551	89.505
A3666553	I0218952	87.9679		A0827031	N0891371	91.3273
A3666553	N1022581	88.2704		A0827031	U0193561	91.2409
A3702191	I0147661	99.5772		A0827031	A3392601	91.6959
A3702191	U0874131	99.5483		A0827031	A1794521	90.8653
A3702191	N0513031	98.7077		A0827031	O0877411	83.055
A3702191	N0649931	85.9684		A0844621	mrna13682	99.69
A3711062	N0649931	85.0757		A0844621	U0958621	99.33
A3848661	I0627501	96.6143		A0844621	O1072921	99.2498
A3848661	N0489131	95.89		A0844621	I031944091	98.5
A3848661	N0649931	84.0749		A0844621	A3518761	88.81
A3919161	A3944521	90.1968		A0844621	O1072261	84.0389
A3919161	U0584991	88.6596		A0844621	I0465441	83.9268
A3944521	U0584991	88.6282		A0869481	O0381031	99.6578
I0056191	I0381382	88.2539		A0895901	mrna04409	94.1667
I0056191	O0884921	87.2395		A0895901	mrna04301	92.5468
I0113591	U0993451	85.5538		A0895901	mrna03847	93.149
I0113591	mrna12913	84.1526		A0895901	mrna04444	92.7368
I0147661	U0874131	99.52		A0895901	mrna04430	92.2932
I0147661	N0513031	98.6063		A0895901	O0445451	91.2509
I0147661	N0649931	86.5741		A0895901	N0602451	93.8615
I0167411	N1054301	99.14		A0895901	A1113581	91.4346
I0167411	O1776971	96.6118		A0919771	U0245501	93.0435
I0167411	U0015781	98.8536		A0920292	mrna05887	99.483
I0167411	N0961751	88.3114		A0946582	mrna12208	90.8322
I0218952	mrna34084	89.0691		A0946582	I0020371	90.8223
I0218952	I0676741	87.1023		A0958821	mrna24118	97.296
I0381382	O0884921	85.5195		A0958821	A1279891	97.8285
I0403932	U0028371	98.69		A0958821	mrna24123	85.4753
I0418672	U0465981	96.491		A0958821	A1205061	85.9441
I0418672	U0475011	94.5917		A0958821	mrna24117	81.7324
I0485771	N1022581	88.9528		A0958821	A3127632	80.2804
I0486531	U0793671	98		A0968391	O1158191	90.797
I0486531	I0727071	85.4021		A0980781	I0523821	98.4538
I0486531	U0957481	85.3786		A0980781	U0872691	97.464
I0486701	O0043711	98.8851		A0980781	mrna13684	97.246
I0500891	N0983301	99.1393		A0980781	O0594311	97.3659
I0537491	O1190842	98.699		A0980781	O102343851	83.663
I0614291	mrna09518	97.2067		A0980781	N0796951	84.0785
I0627501	N0489131	94.8415		A0981421	mrna34522	94.4142
I0638011	mrna34024	88.9401		A0981421	mrna34934	94.1773
I0646962	N0896881	99.1591		A0981421	U0021421	93.841
I0647611	mrna34169	91.6913		A0981421	mrna34521	93.2915
I0676741	mrna34084	90.3934		A0981421	U0336391	93.4396
I0676741	N1022581	98.1849		A0981421	O0149531	93.7117
I0688051	N0993701	97.6493		A0981421	U0730601	86.3188
I0714711	N044748351	98.7337		A0981421	N0700331	94.6548
I0727071	U0957481	95.7006		A0981421	U0962561	87.7109
I0727071	U0793671	85.8742		A0981421	I0711791	87.1636
N0044831	U0462011	89.8827		A0981421	A1846162	85.9311
N0044831	N0831181	89.952		A0981421	mrna34130	84.7458
N0044831	N0170871	84.7595		A0981421	A2866822	84.9611
N0177682	N0292582	90.87		A0981421	O0754741	84.8373
N0177682	O0537541	99.8631		A1000361	mrna30386	93.6474
N0220761	O1116621	93.1833		A1000361	mrna30421	93.9975
N0220761	N0723621	94.0858		A1000361	mrna13099	88.805
N0423253	U0952281	97.67		A1000361	U0838981	88.9403
N0513031	U0874131	98.7436		A1000361	N0118711	89.2556
N0630861	U0550571	98.9483		A1000361	A3131371	89.7825
N0630861	mrna12085	99.1097		A1000361	mrna25859	88.1673
N0649931	U0874131	86.9856		A1004161	N0826542	92.6084
N0652951	O1517131	92.3624		A1004161	I0198092	91.9406
N0652951	U0978201	91.7431		A1004161	A1869401	85.7107
N0652951	N0834851	87.001		A1004161	U0678581	85.1507
N0652951	mrna34331	86.5641		A1004161	A2932161	84.0285
N0652951	O1371931	86.088		A1004161	N0494911	85.5263
N0652951	mrna34180	87.1292		A1004161	O0282071	84.9794
N0723621	O1116621	94.6841		A1004161	U0452663	85.0113
N0820242	U0002801	98.158		A1004161	O1501201	84.0564
N0820242	U0934871	88.1159		A1048691	U041235111	87.0947
N0834851	mrna34331	98.9809		A1110681	U0158951	90.4399
N0834851	O1371931	84.5828		A1110681	A3344341	88.4677
N0834851	U0978201	86.6015		A1113291	mrna35140	99.1979
N0874901	U0902292	97.9713		A1113291	U0721761	99.0491
N0958801	O0180051	99.3255		A1113291	N0927542	98.2761
N0958801	U0990831	82.5036		A1113291	I0528611	98.3023
N0961751	O1776971	88.5801		A1113581	mrna04430	92.4758
N0961751	N1054301	88.5725		A1113581	mrna04409	94.3853
N0961751	U0015781	88.808		A1113581	mrna04301	93.2778
N0971781	mrna34024	86.9491		A1113581	N0602451	92.0416
N0993701	U0789251	97.7		A1113581	O0445451	92.3164
N1022581	mrna34084	91.2334		A1113581	mrna04444	93.279
N1022581	U0422791	91.0401		A1133261	I0559833	86.5791
N1054301	O1776971	97.3456		A1133261	O0877411	86.6033
N1054301	U0015781	99.3785		A1133261	O1746151	84.6155
U041211411	O0884921	85.3833		A1133261	I031883151	85.093
U0002801	U0934871	88.1468		A1133261	U0946251	84.6565
U0014401	mrna34976	86.3367		A1133261	I0482681	85.8522
U0014401	U0177321	86.3591		A1133261	I0473671	86.4542
U0015781	O1776971	96.8018		A1205061	mrna24118	84.18
U0177321	mrna34976	91.4438		A1205411	U0810771	92.0612
U0224351	mrna34870	86.2473		A1205411	N0713141	90.1188
U0224351	U0405951	86.0194		A1205411	N0118891	90.4504
U0224351	mrna34163	87.7565		A1205411	U0559351	89.9766
U0405951	mrna34163	89.4836		A1209642	N0796951	98.2636
U0405951	mrna33936	88.5015		A1210411	mrna03578	99.6225
U0405951	mrna35133	88.6402		A1211681	O0359531	97.1977
U0405951	mrna35135	88.4155		A1220922	N0628822	96.3556
U0405951	mrna35134	87.6089		A1220922	N1017051	85.4337
U0405951	mrna34033	90.0752		A1258021	U0140861	98.0432
U0405951	mrna34870	86.3987		A1258021	N0164581	97.3156
U0444011	U0466111	84.9813		A1258021	I0387801	91.4879
U0465981	U0475011	93.33		A1258021	U0447901	90.8435
U0550571	mrna12085	99.5137		A1258021	N0951511	90.7605
U0793671	U0957481	85.3476		A1264121	A3957831	88.8209
U0978201	O1517131	99.55		A1280932	A1416361	93.5718
U0978201	mrna34331	86.3593		A1315013	N0322531	96.3568
U0978201	mrna34180	88.2669		A1315013	A1554901	93.59
U0978201	O1371931	85.9362		A1320161	N1051192	97.3062
U0993451	mrna12913	84.21		A1339111	I0093302	91.1552
O1371931	mrna34331	85.5104		A1339111	I0149731	91.7026
O1371931	O1517131	86.3591		A1346331	O1050201	98.0041
O1517131	mrna34180	89.0924		A1346331	O0986881	94.64
mrna33936	mrna35133	94.2755		A1395991	N0161661	97.6733
mrna33936	mrna34033	93.0965		A1395991	mrna08710	99.0101
mrna33936	mrna35135	91.497		A1395991	A3651901	88.5253
mrna33936	mrna34034	90.2277		A1395991	A2168052	90.0897
mrna33936	mrna35134	90.5422		A1395991	mrna08704	90.5095
mrna33936	mrna34870	88.155		A1395991	mrna08709	92.9052
mrna33936	mrna34163	88.4957		A1395991	A1796431	88.0381
mrna34033	mrna34034	91.9494		A1395991	mrna08706	88.4582
mrna34033	mrna35135	91.8001		A1395991	A1395993	86.3297
mrna34033	mrna35134	90.7523		A1395991	mrna08712	85.3365
mrna34033	mrna35133	91.39		A1395993	mrna08712	97.0451
mrna34033	mrna34870	86.8623		A1395993	N0287311	91.2003
mrna34033	mrna34163	87.7303		A1395993	A2168052	86.7196
mrna34034	mrna35135	90.9183		A1395993	A3651901	85.3836
mrna34034	mrna35134	89.3439		A1396161	U0933491	98.7117
mrna34034	mrna35133	90.0189		A1396161	A1623861	99.2629
mrna34034	mrna34870	86.6493		A1396161	mrna24119	95.5758
mrna34034	mrna34992	85.8999		A1416361	U0180441	94.4714
mrna34163	mrna35133	87.2436		A1416361	U0390031	90.8997
mrna34163	mrna35135	87.3275		A1501931	mrna24126	99.5627
mrna34163	mrna35134	86.8385		A1521541	N0992071	98.5447
mrna34163	mrna34870	87.4841		A1521541	U0839801	96.8494
mrna34870	mrna35133	88.1393		A1522941	U0019072	98.92
mrna34870	mrna35134	86.0602		A1522941	I0631521	98.64
mrna34870	mrna35135	87.0715		A1522941	N0415581	98.51
mrna35133	mrna35135	92.3578		A1522941	A2137121	98.97
mrna35133	mrna35134	90.9409		A1522941	O102389891	99.36
mrna35134	mrna35135	91.3714		A1552091	O0152721	99.8
				A1554861	I0703971	97.6913
				A1554901	N0322531	93.3097
				A1753741	N0927231	92.0396
				A1794521	mrna34085	92.71
				A1794521	N0553651	92.7982
				A1794521	U0325211	92.6876
				A1794521	N0891371	93.2694
				A1794521	U0193561	92.8194
				A1794521	U0724551	90.8618
				A1794521	A3392601	90.2422
				A1796431	mrna08706	91.4113
				A1796431	A2168052	88.5631
				A1796431	A3651901	89.8871
				A1846162	U0730601	87.2126
				A1846162	A2866822	85.99
				A1846162	I0711791	88.6055
				A1846162	mrna34934	85.5801
				A1846162	mrna34130	86.3493
				A1846162	U0021421	85.0225
				A1846162	O0754741	85.161
				A1846162	mrna34522	85.8465
				A1846162	O0149531	86.1308
				A1846162	U0962561	86.305
				A1847202	I0681481	91.1033
				A1851411	U0628201	97.8468
				A1855961	I0661012	94.3676
				A1855961	mrna24126	93.8892
				A1868951	A1926361	93.4506
				A1868951	N0645121	93.7751
				A1868951	A1984991	88.7386
				A1868951	I0649151	89.3873
				A1868951	I031467201	88.0334
				A1868951	I0545941	85.4385
				A1869401	U0678581	98.103
				A1869401	N0494911	89.0924
				A1869401	U0640711	88.1681
				A1869401	O0282071	88.476
				A1869401	U0452663	89.0267
				A1869401	I0198091	87.5639
				A1869401	N0826542	84.351
				A1869401	I0198092	84.7746
				A1869401	O1501201	84.0098
				A1869401	I0677832	83.564
				A1869401	U0452662	83.5678
				A1900881	O102339591	96.26
				A1900881	N0975801	96.2834
				A1900881	U0498481	96.8042
				A1926361	U0390031	95.0198
				A1926361	U0109551	91.6149
				A1926361	I0649151	90.336
				A1926361	O102371391	87.4551
				A1926361	A1984991	89.0543
				A1926361	I0545941	83.6585
				A1926361	I031467201	87.9033
				A1926361	U0180441	88.4879
				A1937421	mrna12206	99.67
				A1937421	N0393601	94.97
				A1937421	N0532721	90.7048
				A1937421	mrna12665	88.1636
				A1941261	I0508521	97.38
				A1941261	U0849032	95.63
				A1941261	N0608741	97.0335
				A1984991	I031467201	94.12
				A1984991	I0649151	92.3794
				A1984991	U0180441	91.97
				A1984991	U0390031	90.4984
				A1984991	U0109551	89.8979
				A1984991	O102371391	87.099
				A1984991	I0545941	83.8599
				A2015701	O1711921	92.5735
				A2035833	O1059651	93.4017
				A2035833	N0161661	91.0027
				A2035833	U0300382	92.5041
				A2035833	U041094611	87.1707
				A2035833	U0300381	95.2367
				A2088431	U0920921	95.63
				A2131751	N0223511	96.6953
				A2137121	I0631521	99.13
				A2137121	U0019072	98.78
				A2137121	N0415581	98.71
				A2137121	O102389891	98.99
				A2161541	I031690341	87.9682
				A2168052	N0161661	90.7367
				A2168052	A3651901	89.3407
				A2168052	mrna08704	93.3866
				A2168052	mrna08710	90.0925
				A2168052	mrna08709	89.2529
				A2202631	O102366091	96.58
				A2202631	mrna00463	96.5
				A2205881	I0515262	98.0966
				A2334241	N0537481	99.8042
				A2334241	O1775602	99.8005
				A2334241	U0990251	99.8042
				A2478731	O1702721	95.123
				A2478731	A2932161	89.4881
				A2478731	N0802121	89.6436
				A2478731	O0861821	82.9672
				A2478731	O1292681	83.8458
				A2490141	mrna07436	95.6815
				A2636041	U0838981	93.421
				A2636041	N0118711	93.7184
				A2636041	I031680121	88.3879
				A2636041	A3131371	92.3327
				A2650321	A2675961	92.6913
				A2650321	U0919342	87.1239
				A2650321	I0676731	88.1045
				A2650321	N0819201	86.7025
				A2654601	U040756011	90.87
				A2654601	N0495531	91.9238
				A2654601	N0118711	87.274
				A2654601	I031680121	92.0708
				A2654601	U0141122	87.8897
				A2675961	U0919342	86.2222
				A2675961	I0676731	87.0702
				A2729511	mrna03577	92.5861
				A2729511	N0345471	92.7041
				A2735451	mrna26511	93.4
				A2748832	U0176811	96.8813
				A2748832	N0096211	97.0224
				A2748832	I0698061	97.166
				A2748832	mrna18097	96.5606
				A2748832	mrna09576	84.7418
				A2757801	U0106651	99.0292
				A2757801	I031732361	97.1201
				A2759771	mrna09586	93.6875
				A2759771	mrna18440	84.1201
				A2796181	U0181961	91.1115
				A2796181	I0128771	85.4456
				A2796181	N0417801	86.1541
				A2829081	O1072261	98.2971
				A2829081	N0796951	98.68
				A2829081	O102343851	89.6535
				A2866822	U0730601	85.9798
				A2866822	I0711791	87.6657
				A2866822	mrna34130	86.7524
				A2866822	mrna34934	84.0734
				A2866822	U0962561	84.9913
				A2866822	mrna34522	85.9027
				A2866822	O0149531	84.2167
				A2898161	mrna04436	92.52
				A2898161	I0517001	92.27
				A2902891	U039817071	98.48
				A2902891	U0767361	96.62
				A2916951	I031710001	97.62
				A2922572	U0807051	91.5039
				A2932161	N0802121	94.14
				A2932161	O1702721	89.12
				A2932161	A3830431	82.68
				A2932161	O1292681	84.2812
				A2932161	A3650021	84.6746
				A2932161	O0861821	82.9783
				A3002231	I0622031	92.5641
				A3056221	U0169061	91.4972
				A3056221	O1443121	86.2838
				A3056221	O0617181	87.3677
				A3056221	U0892542	87.8297
				A3104671	N0437951	97.61
				A3104671	U0331581	91.98
				A3104671	N0393601	85.643
				A3127632	mrna24117	95.03
				A3127632	I0731061	93.43
				A3131371	N0118711	96.558
				A3131371	U0838981	96.3955
				A3131371	I031680121	91.5238
				A3170551	I0125541	98.77
				A3170551	N0070271	84.6028
				A3170551	I0335802	83.5427
				A3170551	N0551201	83.8956
				A3170551	O1151681	83.9032
				A3269651	mrna34124	93.1942
				A3269651	mrna34116	92.2451
				A3269651	mrna34119	89.4201
				A3290901	O0995351	98.5339
				A3290901	U0104681	91.5318
				A3290901	N0143291	91.0627
				A3290901	I0671451	88.6673
				A3290901	U0960151	87.9448
				A3290901	N0233541	91.4591
				A3290901	O1540411	91.6031
				A3344341	U0158951	92.3825
				A3344341	U0382931	91.5603
				A3344341	N0124511	90.482
				A3352643	U0551811	92.0095
				A3352643	O1711921	93.727
				A3392601	mrna34085	90.6366
				A3392601	N0553651	90.8795
				A3392601	N0891371	90.5769
				A3392601	U0193561	90.2153
				A3392601	U0724551	90.2492
				A3392601	O0877411	85.5108
				A3518761	mrna27720	96.6876
				A3518761	I031944091	89.56
				A3518761	U0958621	89.46
				A3518761	O1072921	89.5833
				A3518761	mrna13682	89.26
				A3518761	I0523821	82.2308
				A3518761	U0872691	81.4078
				A3518761	mrna13684	81.351
				A3518761	U0901641	84.4339
				A3518761	mrna13683	84.4337
				A3518761	O1072261	84.5122
				A3518761	I0465441	84.2018
				A3650021	O1292681	98.9589
				A3650021	O0861821	85.0565
				A3651901	mrna08709	90.2426
				A3651901	mrna08710	88.9664
				A3662811	N0620301	89.0778
				A3662811	I031020841	90.7115
				A3662811	U0312521	93.0106
				A3662811	N0847381	85.5634
				A3662811	N0638491	84.5881
				A3662811	U040820451	85.3823
				A3778781	N0595311	96.7184
				A3778781	N0594572	95.4095
				A3830431	O1014911	95.0933
				A3830431	O1702721	83.9306
				A3830431	N0802121	83.5258
				A3884611	mrna24108	99.3491
				A3923031	U0289833	93.0139
				A3923031	mrna18753	91.9829
				A3923031	U0160151	86.755
				A3937252	mrna29372	94.8083
				A3937252	U0983131	94.1496
				A3957831	U0191071	92.9845
				A3957831	I0345131	92.3744
				I031020841	U0312521	93.2921
				I031020841	N0620301	91.8653
				I031020841	U040820451	84.8508
				I031020841	N0847381	85.645
				I031467201	I0649151	92.25
				I031467201	I0657701	88.6902
				I031467201	U0109551	88.7687
				I031467201	N0645121	89.5417
				I031511321	N0612231	90.0116
				I031511321	O0402041	89.706
				I031511321	O102359171	83.7995
				I031680121	N0118711	89.29
				I031680121	U0838981	89.21
				I031680121	N0495531	93.34
				I031680121	O0335041	94.47
				I031680121	U040756011	93.87
				I031680121	U0742551	90.64
				I031732361	U0106651	97.375
				I031883151	O1746151	98.79
				I031883151	U0946251	98.7625
				I031883151	I0559833	84.2093
				I031883151	O0877411	84.7327
				I031883151	I0473671	84.2384
				I031944091	U0958621	98.92
				I031944091	mrna13682	98.66
				I031944091	O1072921	98.8694
				I031944091	mrna27720	88.3959
				I031944091	N0992741	81.4063
				I031944091	I0523821	81.1377
				I031944091	U0872691	80.9449
				I031944091	mrna13684	80.8946
				I031944091	O1072261	83.4473
				I031944091	U0901641	83.4631
				I031944091	mrna13683	83.4086
				I031944091	I0465441	83.2611
				I031988111	N0065671	95.4998
				I032019632	U0117731	97.3058
				I0004414	U0501281	99.05
				I0004414	mrna14951	98.9277
				I0017511	O0901701	82.1801
				I0020371	mrna32510	95.3047
				I0020371	mrna12208	94.5771
				I0031061	I0666641	83.5173
				I0031061	U0967581	83.9539
				I0031061	U0105901	81.7241
				I0031061	O102405791	81.6959
				I0031061	I0274261	82.7688
				I0032472	mrna06642	98.8
				I0032472	O0196151	98.7326
				I0039721	N1023032	97.9683
				I0039721	N1023033	86.5669
				I0039721	I0093302	83.9406
				I0093302	N1023032	83.9077
				I0097441	N0990971	97.42
				I0125541	N0070271	84.5317
				I0125541	I0335802	83.6243
				I0125541	N0551201	83.4033
				I0128771	U0181961	90.4454
				I0128771	U0891251	90.0035
				I0128771	I0710101	84.2348
				I0139691	mrna09515	98.27
				I0149731	N0993001	87.3653
				I0160741	U0104681	92.5128
				I0160741	N0284461	91.0879
				I0160741	N0638491	91.9149
				I0160741	N0950391	93.4
				I0160741	O0688731	93.5752
				I0160741	U0919841	89.4381
				I0160741	O1638241	90.65
				I0160741	O1569371	91.308
				I0160741	N0847381	92.8028
				I0169591	U0032411	89.8115
				I0198091	N0494911	95.12
				I0198091	U0678581	87.1457
				I0198091	N0826542	84.5831
				I0198091	O0282071	88.4444
				I0198091	I0198092	84.2635
				I0198092	N0826542	95.4431
				I0198092	N0494911	84.3894
				I0198092	U0640711	83.8861
				I0198092	U0452663	83.5992
				I0198092	O0282071	84.0743
				I0198092	O1702721	83.94
				I0198092	O1014911	93.8924
				I0198092	U0678581	84.2999
				I0198092	I0677832	83.593
				I0198092	U0452662	84.3705
				I0198092	O1501201	83.7631
				I0274261	U0105901	99.03
				I0274261	O102405791	99.11
				I0274261	U0967581	83.3819
				I0276161	N0139351	98.1945
				I0289091	U0032411	92.9854
				I0324741	N0139181	93.7033
				I0324741	U0303371	94.2145
				I0335802	N0612231	91.6312
				I0335802	N0551201	90.2558
				I0335802	O1151681	89.4666
				I0335802	N0070271	84.852
				I0387801	U0447901	97.87
				I0387801	N0951511	97.69
				I0387801	N0164581	90.7169
				I0387801	mrna35142	97.5159
				I0387801	U0140861	91.0097
				I0387801	I0534311	89.7409
				I0400381	O0404501	98.78
				I0400381	N044753451	99.14
				I0403491	I0497171	94.9435
				I0403491	O102369031	86.91
				I0403491	U0293282	87.4046
				I0408642	mrna13905	99.33
				I0408642	N1018701	99.22
				I0408642	U0884913	83.0583
				I0408642	mrna13687	83.5178
				I0419641	U0493581	86.3699
				I0419641	N0620301	83.6853
				I0438632	mrna31333	97.6098
				I0438632	N0795991	97.1797
				I0465441	U0901641	98.4175
				I0465441	mrna13683	98.3751
				I0465441	O1072261	98.6288
				I0465441	mrna13684	85.075
				I0465441	U0872691	85.1645
				I0465441	U0958621	83.701
				I0465441	mrna13682	83.6514
				I0465441	O1072921	83.9051
				I0465441	N0992741	83.6728
				I0465441	I0523821	84.0814
				I0470971	mrna28370	86.7319
				I0470971	N0246891	87.0927
				I0470971	mrna19978	97.628
				I0473671	O1746151	84.0326
				I0473671	I0559833	84.7433
				I0473671	U0946251	83.2784
				I0473671	O0877411	86.2263
				I0482681	I0559833	83.2237
				I0482681	O0877411	86.4582
				I0486671	O0282071	84.1819
				I0486671	O1702721	82.9693
				I0486671	N0802121	82.277
				I0486671	U0678581	82.7032
				I0486671	O1014911	81.8963
				I0497171	O102369031	87.289
				I0497171	U0293282	87.4036
				I0508521	U0849032	96.29
				I0508521	N0608741	97.9655
				I0517001	mrna04436	91.8205
				I0517821	O1751721	96.08
				I0519072	N0947121	95.8264
				I0523821	N0992741	97.94
				I0523821	U0872691	97.1768
				I0523821	mrna13684	97.0078
				I0523821	O0594311	98.0094
				I0523821	mrna27720	82.7763
				I0523821	mrna13683	84.2432
				I0523821	U0901641	84.0705
				I0523821	O1072261	84.3602
				I0523821	U0958621	82.5552
				I0523821	O1072921	82.6743
				I0523821	mrna13682	82.4325
				I0525162	mrna13691	97.583
				I0525162	U0984821	97.7474
				I0525162	N0379371	97.3329
				I0525162	U0987841	85.1163
				I0525162	mrna13689	84.5685
				I0528611	U0721761	98.53
				I0528611	N0927542	98.51
				I0528611	mrna35140	98.36
				I0534311	U0140861	97.6879
				I0534311	N0951511	90.2057
				I0534311	U0447901	89.2337
				I0534311	N0164581	97.5619
				I0545941	O102371391	83.78
				I0545941	U0390031	83.826
				I0545941	I0649151	85.3087
				I0559833	O0877411	89.3833
				I0559833	O1746151	83.9072
				I0559833	U0946251	83.6713
				I0562311	mrna19032	86.6812
				I0562311	mrna19222	88.6525
				I0600052	N0233541	85.4474
				I0600052	I0671451	85.119
				I0600052	U0960151	84.5452
				I0600052	O0995351	86.8045
				I0600052	U0134451	80.6708
				I0631521	N0415581	98.75
				I0631521	U0019072	98.64
				I0631521	O102389891	98.9
				I0635442	U0431291	94.4765
				I0635442	U0879561	93.6455
				I0635442	N0235581	93.4428
				I0636014	N1051192	96.169
				I0636014	mrna34667	96.8909
				I0641921	N0272011	85.1072
				I0641921	I0667872	84.5969
				I0654691	N0092341	98.64
				I0657701	N0645121	92.5956
				I0661012	mrna24126	95.7993
				I0661012	U0653052	95.3999
				I0665211	U0912511	97.6301
				I0665211	mrna15740	97.5141
				I0665211	N1040481	96.539
				I0666641	U0967581	88.57
				I0666641	O102384331	88.56
				I0666641	O1399651	83.93
				I0666641	O102405791	83.7467
				I0667872	N0272011	98.1453
				I0671451	U0960151	97.1765
				I0671451	mrna24741	88.5172
				I0671451	O0995351	88.4238
				I0671451	N0143291	87.1881
				I0671451	U0104681	88.9593
				I0671451	N0233541	87.6971
				I0676731	U0919342	96.257
				I0676731	N0819201	89.2039
				I0677832	O1501201	98.56
				I0677832	U0452662	96.9707
				I0677832	U0452663	84.3088
				I0677832	O0282071	83.3956
				I0677832	U0640711	84.17
				I0677832	N0494911	83.5538
				I0677832	N0826542	83.1424
				I0677832	U0678581	83.3678
				I0684403	U0775202	95.79
				I0684403	N0191561	97.2791
				I0685011	N0904801	97.2323
				I0685011	U0973221	92.0495
				I0687471	mrna09576	98
				I0687471	U0875551	98.0854
				I0690441	N1008001	89.0769
				I0698061	U0176811	97.0214
				I0698061	N0096211	97.1175
				I0698061	mrna18097	96.5437
				I0700363	U041249891	95.9697
				I0700363	mrna08419	95.6879
				I0707981	N0737741	98.32
				I0709681	N1048611	98.2805
				I0710101	U0891251	85.536
				I0710101	U0181961	84.539
				I0711791	U0962561	98.63
				I0711791	U0730601	89.8822
				I0711791	mrna34130	90.3528
				I0711791	O0754741	86.8966
				I0711791	U0021421	85.7076
				I0711791	mrna34522	86.8014
				I0711791	mrna34934	85.975
				I0713521	N044738471	97.6132
				I0713521	O0827951	97.1298
				I0723791	U0147571	97.99
				I0723791	mrna24127	97.8183
				I0725641	N0580333	98.72
				I0725641	N0082891	88.755
				I0731061	mrna24117	93.26
				N043518931	O0940811	100
				N044159711	O102402171	98.66
				N044159711	U041210831	83.9544
				N044159711	O0834091	84.0746
				N044523651	O102298791	98.13
				N044641411	U0894133	98.42
				N044645011	O1231452	98.89
				N044645011	U0884914	98.84
				N044645011	mrna13686	98.8
				N044719171	U0106651	99.0043
				N044753451	O0404501	99.01
				N0082891	N0580333	88.3858
				N0096211	mrna18097	96.2955
				N0096211	U0176811	97.3491
				N0096211	mrna09576	84.625
				N0103511	N0311171	94.1391
				N0118711	U0838981	96.53
				N0118711	U0141122	92.1477
				N0118891	U0559351	90.0322
				N0118891	U0810771	91.0666
				N0118891	N0713141	93.5027
				N0121961	U0879561	98.58
				N0121961	N0235581	95.1785
				N0121961	U0431291	95.0379
				N0124511	U0158951	93.3867
				N0124511	U0382931	91.8145
				N0143291	O0995351	89.988
				N0143291	U0104681	91.949
				N0143291	O0688731	91.9198
				N0143291	N0233541	90.5081
				N0143291	O1540411	90.7458
				N0143291	U0960151	86.7509
				N0161661	O1059651	91.0077
				N0161661	U0649891	89.0752
				N0161661	U0300382	93.1232
				N0161661	U0300381	91.6708
				N0164581	N0951511	90.8044
				N0164581	U0447901	90.2705
				N0164581	U0140861	97.9688
				N0179041	N0700281	91.4867
				N0191561	U0775202	96.7308
				N0233541	mrna24741	91.2818
				N0233541	O0995351	91.3039
				N0233541	U0960151	87.6977
				N0233701	N0911241	90.6996
				N0233701	mrna28332	91.1957
				N0234081	U0873721	90.3802
				N0234081	U0865321	89.9041
				N0234081	mrna34250	80.8421
				N0235581	U0879561	95.334
				N0235581	U0431291	94.6063
				N0266231	N0950391	92.41
				N0266231	O1569371	92.27
				N0266231	N0558011	92.12
				N0266231	O1638241	92.1517
				N0266231	U0056401	82.7422
				N0276021	U0289833	97.5459
				N0276021	O0782021	89.2181
				N0284461	U0104681	90.5129
				N0284461	O0688731	92.7246
				N0284461	N0638491	90.43
				N0284461	O1569371	91.32
				N0284461	U0919841	87.9496
				N0284461	O1638241	92.1174
				N0284461	N0950391	89.37
				N0284461	N0558011	89.66
				N0284461	N0847381	90.7102
				N0287311	mrna08713	96.5739
				N0337901	O1563211	96.1321
				N0340601	U0143251	93.3075
				N0340601	O1717201	89.6934
				N0345471	mrna03577	97.35
				N0379371	U0984821	97.6361
				N0379371	mrna13691	97.599
				N0393601	mrna12206	94.63
				N0393601	N0532721	88.8358
				N0393601	mrna12665	86.5734
				N0415581	U0019072	98.47
				N0415581	O102389891	98.67
				N0437951	U0331581	92.18
				N0443641	U0958621	98.46
				N0443641	O1072921	98.4
				N0443641	mrna13682	98.29
				N0448311	U0212421	94.3969
				N0494911	U0640711	97.65
				N0494911	U0678581	87.8699
				N0494911	U0452663	88.9512
				N0494911	N0826542	84.4326
				N0494911	O0282071	87.6078
				N0494911	O1501201	83.8702
				N0494911	U0452662	83.3113
				N0495531	U040756011	93.28
				N0495531	O0335041	93.65
				N0495531	U0742551	91.8
				N0495531	O0570301	93.73
				N0495531	O0058361	93.095
				N0497831	mrna00460	97.5248
				N0497831	U0296721	97.4666
				N0537481	O1775602	99.8106
				N0537481	U0990251	99.842
				N0551201	O1151681	97.354
				N0553651	N0891371	94.2781
				N0553651	U0325211	91.9923
				N0553651	U0724551	90.1065
				N0558011	N0950391	93.88
				N0558011	O1569371	91.48
				N0558011	O1638241	89.94
				N0558011	N0847381	92.607
				N0558861	U0902661	94.6752
				N0558861	U0324231	91.7914
				N0580881	O0617181	90.0415
				N0592101	U0240521	94.9422
				N0594572	N0595311	96.3099
				N0602451	mrna04430	93.1003
				N0602451	mrna04409	94.311
				N0602451	O0445451	91.8892
				N0602451	mrna04301	94.6795
				N0608741	U0849032	95.6837
				N0612231	O1151681	89.3902
				N0612231	O0402041	95.66
				N0620301	U0312521	93.6114
				N0620301	N0847381	82.4412
				N0620301	N0638491	84.06
				N0628822	N1017051	85.9938
				N0638491	O1569371	93.47
				N0638491	O0688731	93.16
				N0638491	U0493581	93.4673
				N0638491	O1638241	93.02
				N0638491	U0919841	89.1639
				N0638491	N0847381	93.0058
				N0638491	N0950391	89.6612
				N0638491	U0312521	84.1062
				N0645121	U0109551	92.7
				N0674441	U040471971	90.45
				N0680271	mrna15979	96.06
				N0700331	mrna34522	94.0899
				N0700331	U0336391	93.4976
				N0700331	mrna34934	94.0988
				N0700331	mrna34521	93.1145
				N0700331	U0021421	93.4659
				N0700331	O0149531	93.8998
				N0700331	O0754741	86.1088
				N0713141	U0810771	95.749
				N0713141	U0559351	88.8045
				N0729261	mrna28348	97.6466
				N0729261	mrna28347	95.87
				N0729261	mrna05732	86.2896
				N0737741	mrna15044	97.64
				N0796951	O102343851	91.1
				N0796951	O0594311	84.1206
				N0802121	O1702721	88.0695
				N0802121	O1014911	84.0349
				N0819201	U0919342	88.8789
				N0820091	O0842631	86.9752
				N0823251	mrna07436	95.04
				N0826531	U040350431	85.8485
				N0826542	U0640711	84.3914
				N0826542	U0452663	83.6897
				N0826542	U0678581	83.6505
				N0826542	O0282071	84.9426
				N0826542	U0452662	84.1048
				N0826542	O1501201	83.3717
				N0837501	U0021421	93.7434
				N0837501	mrna34521	92.8471
				N0837501	U0336391	92.9104
				N0837501	U0962561	87.0219
				N0837501	O1774021	86.4727
				N0837501	O0754741	85.9822
				N0847381	N0950391	91.3965
				N0847381	O1569371	91.042
				N0847381	O0688731	93.9333
				N0847381	U0919841	88.2824
				N0847381	O1638241	93.8029
				N0891371	U0193561	91.6871
				N0891371	mrna34085	91.8105
				N0891371	U0724551	89.2507
				N0904801	U0973221	92.4988
				N0918072	mrna28332	85.7829
				N0918072	mrna05316	85.8354
				N0927542	U0721761	98.75
				N0927542	mrna35140	98.56
				N0942971	O1563211	86.2774
				N0950391	U0493581	89.13
				N0950391	U0919841	87.81
				N0950391	O1569371	89.3303
				N0950391	O1638241	89.57
				N0951511	U0447901	97.66
				N0951511	mrna35142	97.2057
				N0951511	U0140861	90.3236
				N0955961	O1775791	83.7912
				N0960601	U0056401	92.47
				N0975801	mrna27719	98.9032
				N0992071	U0839801	97.41
				N0992741	U0872691	96.8291
				N0992741	mrna13684	96.7198
				N0992741	mrna27720	82.8252
				N0992741	U0958621	81.6521
				N0992741	O1072921	81.7731
				N0992741	mrna13683	84.0928
				N0992741	mrna13682	81.3653
				N0992741	U0901641	83.6911
				N0992741	O1072261	83.9166
				N1017051	O1614751	88.2412
				N1018701	mrna13905	99.08
				N1018701	U0884913	83.0844
				N1018701	mrna13687	83.5511
				N1023033	U0143251	83.614
				N1040481	mrna15740	97.6414
				N1051192	mrna34667	97.7941
				U039817071	U0767361	95.94
				U040702511	U0571331	88.4
				U040756011	O0335041	94.64
				U040756011	U0742551	91.04
				U040756011	O0058361	92.35
				U040756011	O0570301	93.1597
				U040820451	U0312521	83.3526
				U041094611	U0649891	88.914
				U041094611	O1059651	87.1956
				U041094611	U0300382	88.3219
				U041094611	O1081621	89.3143
				U041210831	O0834091	100
				U041210831	O102402171	84.6347
				U041249891	mrna08419	96.1611
				U041279991	mrna05629	89.135
				U0019072	O102389891	99.36
				U0021421	mrna34934	94.5358
				U0021421	mrna34522	93.8995
				U0021421	mrna34521	97.57
				U0021421	U0336391	93.39
				U0021421	O0149531	93.5727
				U0021421	U0730601	85.8567
				U0021421	U0962561	85.7944
				U0021421	O0754741	84.387
				U0021421	O1774021	85.7978
				U0021421	mrna34130	84.7382
				U0104681	O0995351	90.9482
				U0104681	O0688731	91.8644
				U0104681	U0919841	89.2597
				U0104681	O1540411	91.8518
				U0104681	U0960151	88.2682
				U0105901	U0967581	83.427
				U0109551	U0390031	92.45
				U0109551	U0180441	92.4554
				U0109551	O102371391	86.686
				U0140861	U0447901	90.3425
				U0147571	mrna24127	97.878
				U0157792	mrna19222	94.9848
				U0157792	mrna19032	86.256
				U0158951	U0382931	92.6077
				U0158951	O1612731	85.2199
				U0160151	U0289833	89.0081
				U0160151	mrna18753	88.2375
				U0169061	O1443121	88.3377
				U0176811	mrna18097	95.9525
				U0176811	mrna09576	84.4318
				U0180441	U0390031	89.5481
				U0180441	O102371391	87.8346
				U0181961	U0891251	89.5357
				U0191071	U0557641	95.37
				U0193561	U0724551	91.5866
				U0193561	mrna34085	90.1847
				U0219161	O0091661	99.7962
				U0222271	U0928551	95.9
				U0245501	U0758881	94.0281
				U0285481	U0543101	96.18
				U0289833	mrna18753	98.9484
				U0296721	mrna00460	99.36
				U0300381	O1059651	92.063
				U0300382	O1059651	93.1154
				U0300382	U0649891	88.6992
				U0304851	O0117631	99.4039
				U0324231	U0902661	90.12
				U0336391	mrna34934	99.32
				U0336391	mrna34521	93.32
				U0336391	O0149531	92.3317
				U0336391	U0730601	86.3474
				U0336391	U0962561	85.9454
				U0336391	O0754741	84.9466
				U0353981	O1513541	91.8555
				U0382931	O1612731	84.7318
				U0390031	O102371391	87.5554
				U0431291	U0879561	94.4499
				U0447901	mrna35142	98.1006
				U0452662	O1501201	99.5739
				U0452662	U0452663	84.7606
				U0452662	U0640711	83.6101
				U0452662	U0678581	82.9537
				U0452663	O0282071	98.24
				U0452663	U0640711	88.402
				U0452663	U0678581	87.769
				U0452663	O1501201	84.8337
				U0493581	U0919841	85.9
				U0498481	O102339591	99.2592
				U0500281	O0617181	93.8899
				U0500281	U0977641	88.0274
				U0501281	mrna14951	99.255
				U0543761	mrna03217	99.4834
				U0551811	O1711921	91.37
				U0559351	U0810771	90.1317
				U0640711	U0678581	87.0711
				U0640711	O1501201	83.8795
				U0649891	O1059651	86.0925
				U0653052	mrna24126	99.63
				U0678581	O0282071	87.5129
				U0678581	O1702721	83.991
				U0678581	O1014911	83.8964
				U0678581	O1501201	83.3593
				U0721761	mrna35140	99.43
				U0724551	mrna34085	90.9169
				U0730601	mrna34130	87.2781
				U0730601	mrna34522	86.2824
				U0730601	mrna34934	85.9552
				U0730601	U0962561	87.9235
				U0730601	O0149531	85.8821
				U0730601	O0754741	86.0896
				U0742551	O0335041	91.28
				U0742551	O0570301	89.96
				U0742551	O0058361	88.91
				U0757651	U0757661	95.01
				U0843361	O1624751	86.0345
				U0849821	U0977641	90.9673
				U0865321	U0873721	95.9
				U0865321	O1710501	99.55
				U0872691	mrna13684	99.8211
				U0872691	O0594311	97.9016
				U0872691	mrna13683	85.3404
				U0872691	O1072261	85.7835
				U0872691	U0901641	85.2986
				U0872691	mrna27720	82.9382
				U0872691	U0958621	82.478
				U0872691	O1072921	82.8271
				U0872691	mrna13682	82.483
				U0873721	O1710501	94.41
				U0875551	mrna09576	99.7379
				U0884913	mrna13687	99.06
				U0884913	mrna13691	87.7699
				U0884913	mrna13905	82.7939
				U0884914	mrna13686	99.02
				U0884914	O1231452	99.21
				U0892542	O1443121	90.2118
				U0892542	O0617181	91.3027
				U0901641	mrna13683	99.79
				U0901641	O1072261	99.74
				U0901641	mrna13684	85.259
				U0901641	mrna13682	83.6733
				U0901641	O1072921	84.0062
				U0901641	U0958621	83.8146
				U0901641	mrna27720	84.0214
				U0919841	O0688731	90.2938
				U0919841	O1540411	88.7199
				U0936091	mrna24108	97.8752
				U0942631	mrna05732	98.9559
				U0946251	O1746151	98.9605
				U0946251	O0877411	84.8224
				U0946402	mrna28349	98.57
				U0946402	mrna28346	86.9423
				U0946402	mrna05732	86.7955
				U0946402	mrna28348	86.0853
				U0958621	mrna13682	99.44
				U0958621	O1072921	99.725
				U0958621	mrna27720	88.0904
				U0958621	O1072261	83.669
				U0958621	mrna13683	83.7647
				U0958621	mrna13684	82.5522
				U0960151	mrna24741	87.1318
				U0960151	O0995351	87.2987
				U0962561	mrna34522	86.5298
				U0962561	mrna34521	85.8053
				U0962561	mrna34934	86.3337
				U0962561	O0754741	87.4557
				U0962561	O1774021	89.6236
				U0962561	O0149531	87.24
				U0973221	mrna07581	97.42
				U0983131	mrna29372	98.8423
				U0984821	mrna13691	99.4
				U0984821	mrna13689	84.5329
				U0987841	mrna13689	98.29
				U0987841	mrna13691	83.824
				U0990251	O1775602	99.7594
				U0990641	O1330881	95.3432
				U0992631	mrna24089	99.82
				O102343851	O0594311	84.5327
				O102366091	mrna00463	99.83
				O102384331	O1399651	83.33
				O102405791	O1399651	81.5209
				O0058361	O0335041	95.06
				O0058361	O0570301	92.11
				O0149531	mrna34934	94.1598
				O0149531	mrna34521	92.616
				O0149531	mrna34522	95.3508
				O0149531	O0754741	85.6258
				O0149531	mrna34130	85.1571
				O0196151	mrna06642	99.6831
				O0282071	O1702721	86.09
				O0282071	O1501201	83.9453
				O0282071	O1014911	84.3381
				O0335041	O0570301	92.25
				O0445451	mrna04430	92.7324
				O0445451	mrna04409	93.794
				O0445451	mrna04444	91.4902
				O0445451	mrna03847	91.502
				O0445451	mrna04301	91.6481
				O0594311	mrna13684	97.8521
				O0617181	O1443121	92.3704
				O0688731	O1638241	92.1155
				O0688731	O1540411	91.4296
				O0754741	mrna34130	93.1841
				O0754741	O1774021	90.3685
				O0754741	mrna34521	84.425
				O0754741	mrna34522	84.7091
				O0754741	mrna34934	84.6977
				O0820361	mrna11897	99.91
				O0861821	O1292681	83.42
				O0877411	O1746151	85.0203
				O0897782	mrna12407	99.1
				O0995351	mrna24741	99.61
				O1014911	O1702721	84.1882
				O1059651	O1081621	86.0257
				O1072261	mrna13683	99.79
				O1072261	mrna13684	85.7376
				O1072261	mrna13682	83.5642
				O1072261	O1072921	83.918
				O1072921	mrna13682	99.3836
				O1072921	mrna27720	88.3248
				O1072921	mrna13683	83.9575
				O1072921	mrna13684	82.908
				O1231452	mrna13686	99.75
				O1569371	O1638241	90.7179
				mrna03847	mrna04301	94.0046
				mrna03847	mrna04444	94.0459
				mrna03847	mrna04409	92.6116
				mrna03847	mrna04430	92.7319
				mrna04301	mrna04409	93.5021
				mrna04301	mrna04444	93.8729
				mrna04301	mrna04430	92.3983
				mrna04409	mrna04430	92.8651
				mrna04409	mrna04444	93.6597
				mrna04430	mrna04444	93.7318
				mrna05316	mrna28332	94.2899
				mrna05732	mrna28346	88.8345
				mrna05732	mrna28349	87.1691
				mrna08704	mrna08710	90.607
				mrna08704	mrna08709	91.0694
				mrna08704	mrna08706	88.6751
				mrna08704	mrna08712	85.8599
				mrna08706	mrna08710	88.4031
				mrna08706	mrna08709	88.8465
				mrna08706	mrna08713	84.7535
				mrna08706	mrna08712	86.5787
				mrna08709	mrna08710	92.8708
				mrna08709	mrna08712	86.2934
				mrna08710	mrna08712	85.1771
				mrna08710	mrna08713	85.6722
				mrna08712	mrna08713	85.1308
				mrna08926	mrna08930	93.0305
				mrna09586	mrna18440	83.7875
				mrna12206	mrna12665	89.1475
				mrna12208	mrna32510	94.8465
				mrna13099	mrna25859	90.2468
				mrna13099	mrna30386	89.4993
				mrna13099	mrna30421	89.8494
				mrna13099	mrna32194	86.1036
				mrna13682	mrna27720	87.6197
				mrna13682	mrna13683	83.6235
				mrna13682	mrna13684	82.534
				mrna13683	mrna13684	85.3008
				mrna13683	mrna27720	84.0212
				mrna13684	mrna27720	82.938
				mrna13687	mrna13691	88.0081
				mrna13687	mrna13905	83.2534
				mrna13689	mrna13691	84.3079
				mrna19032	mrna19222	86.0449
				mrna24118	mrna24123	83.1706
				mrna25859	mrna30386	88.4543
				mrna25859	mrna30421	87.7028
				mrna25859	mrna32194	86.1303
				mrna28346	mrna28349	86.9108
				mrna28346	mrna28348	86.8005
				mrna28347	mrna28348	95.1105
				mrna28348	mrna28349	85.4032
				mrna28363	mrna28366	98.488
				mrna30386	mrna30421	94.8315
				mrna30386	mrna32194	84.1955
				mrna30421	mrna32194	85.8069
				mrna34114	mrna34116	92.971
				mrna34114	mrna34124	92.362
				mrna34114	mrna34119	89.3797
				mrna34114	mrna34123	89.9725
				mrna34116	mrna34124	95.0429
				mrna34116	mrna34119	90.1995
				mrna34116	mrna34123	90.6331
				mrna34119	mrna34123	96.1363
				mrna34119	mrna34124	90.5639
				mrna34123	mrna34124	90.5294
				mrna34130	mrna34522	85.9284
				mrna34130	mrna34934	84.9081
				mrna34521	mrna34934	93.44
				mrna34522	mrna34934	94.83
